# Supplementary material for: Effectiveness of a brief intervention and text-based booster in the emergency department to reduce harmful and hazardous alcohol use: A pragmatic randomized adaptive clinical trial in Moshi, Tanzania
Source: PLoS Med. 2025 Oct 27;22(10):e1004548. doi: 10.1371/journal.pmed.1004548 (PMC12578324; doi:10.1371/journal.pmed.1004548)
Supplement: S7 File — (XLSX) [file pmed.1004548.s007.xlsx]

## Sheet: Binge Drinking
Variable / Field Name	Field Type	Field Label	Categories/Values
age	numeric	Age
tribe_recoded	categorical	What tribe do you affiliate with?	"Chagga", "Pare", "Other"
employ	categorical	What is your current employment?	Student, "Professional", "Skilled-employment", "Unskilled-employment", "Farmer (self-employed)", "Farmer (employee)", "Other", "Unknown"
marital	categorical	What is your marital status?	single, "married", "partner, not married", "widowed", "seperated"
live	categorical	Where does the patient live?	Moshi Urban, Moshi Rural, Other
insurance	categorical	What was the source of payment for the healthcare costs?	None and abscond, "Personal/Family Cash", "Nationall Health Insurance", "Hospital exemption", "Other"
sex	categorical	Patient sex	Male, Female
income_self	numeric	What is your personal income (per month)?
income_house	numeric	What is your TOTAL HOUSEHOLD income (per month)?
education	numeric	Years of education?
binge.days	numeric	Number of binge drinking days in the last 28 days - count of every day a participant had 5 or 4 standard drinks for males and females, respectively
drink_q_1d	numeric	Yesterday: how many alcoholic drinks did you have?
drink_q_2d	numeric	2 days ago, how many alcoholic drinks did you have?
drink_q_3d	numeric	3 days ago, how many alcoholic drinks did you have?
drink_q_4d	numeric	4 days ago, how many alcoholic drinks did you have?
drink_q_5d	numeric	5 days ago, how many alcoholic drinks did you have?
drink_q_6d	numeric	6 days ago, how many alcoholic drinks did you have?
drink_q_7d	numeric	7 days ago, how many alcoholic drinks did you have?
drink_q_8d	numeric	8 days ago, how many alcoholic drinks did you have?
drink_q_9d	numeric	9 days ago, how many alcoholic drinks did you have?
drink_q_10d	numeric	10 days ago, how many alcoholic drinks did you have?
drink_q_11d	numeric	11 days ago, how many alcoholic drinks did you have?
drink_q_12d	numeric	12 days ago, how many alcoholic drinks did you have?
drink_q_13d	numeric	13 days ago, how many alcoholic drinks did you have?
drink_q_14d	numeric	14 days ago, how many alcoholic drinks did you have?
drink_q_15d	numeric	15 days ago, how many alcoholic drinks did you have?
drink_q_16d	numeric	16 days ago, how many alcoholic drinks did you have?
drink_q_17d	numeric	17 days ago, how many alcoholic drinks did you have?
drink_q_18d	numeric	18 days ago, how many alcoholic drinks did you have?
drink_q_19d	numeric	19 days ago, how many alcoholic drinks did you have?
drink_q_20d	numeric	20 days ago, how many alcoholic drinks did you have?
drink_q_21d	numeric	21 days ago, how many alcoholic drinks did you have?
drink_q_22d	numeric	22 days ago, how many alcoholic drinks did you have?
drink_q_23d	numeric	23 days ago, how many alcoholic drinks did you have?
drink_q_24d	numeric	24 days ago, how many alcoholic drinks did you have?
drink_q_25d	numeric	25 days ago, how many alcoholic drinks did you have?
drink_q_26d	numeric	26 days ago, how many alcoholic drinks did you have?
drink_q_27d	numeric	27 days ago, how many alcoholic drinks did you have?
drink_q_28d	numeric	28 days ago, how many alcoholic drinks did you have?

## Sheet: Drinking Days
Variable / Field Name	Field Type	Field Label	Categories/Values
age	numeric	Age
tribe_recoded	categorical	What tribe do you affiliate with?	"Chagga", "Pare", "Other"
employ	categorical	What is your current employment?	Student, "Professional", "Skilled-employment", "Unskilled-employment", "Farmer (self-employed)", "Farmer (employee)", "Other", "Unknown"
marital	categorical	What is your marital status?	single, "married", "partner, not married", "widowed", "seperated"
live	categorical	Where does the patient live?	Moshi Urban, Moshi Rural, Other
insurance	categorical	What was the source of payment for the healthcare costs?	None and abscond, "Personal/Family Cash", "Nationall Health Insurance", "Hospital exemption", "Other"
sex	categorical	Patient sex	Male, Female
income_self	numeric	What is your personal income (per month)?
income_house	numeric	What is your TOTAL HOUSEHOLD income (per month)?
education	numeric	Years of education?
drink.days	numeric	Number of drinking days in the last 28 days - count of days where the participant had at least one standard drink
drink_q_1d	numeric	Yesterday: how many alcoholic drinks did you have?
drink_q_2d	numeric	2 days ago, how many alcoholic drinks did you have?
drink_q_3d	numeric	3 days ago, how many alcoholic drinks did you have?
drink_q_4d	numeric	4 days ago, how many alcoholic drinks did you have?
drink_q_5d	numeric	5 days ago, how many alcoholic drinks did you have?
drink_q_6d	numeric	6 days ago, how many alcoholic drinks did you have?
drink_q_7d	numeric	7 days ago, how many alcoholic drinks did you have?
drink_q_8d	numeric	8 days ago, how many alcoholic drinks did you have?
drink_q_9d	numeric	9 days ago, how many alcoholic drinks did you have?
drink_q_10d	numeric	10 days ago, how many alcoholic drinks did you have?
drink_q_11d	numeric	11 days ago, how many alcoholic drinks did you have?
drink_q_12d	numeric	12 days ago, how many alcoholic drinks did you have?
drink_q_13d	numeric	13 days ago, how many alcoholic drinks did you have?
drink_q_14d	numeric	14 days ago, how many alcoholic drinks did you have?
drink_q_15d	numeric	15 days ago, how many alcoholic drinks did you have?
drink_q_16d	numeric	16 days ago, how many alcoholic drinks did you have?
drink_q_17d	numeric	17 days ago, how many alcoholic drinks did you have?
drink_q_18d	numeric	18 days ago, how many alcoholic drinks did you have?
drink_q_19d	numeric	19 days ago, how many alcoholic drinks did you have?
drink_q_20d	numeric	20 days ago, how many alcoholic drinks did you have?
drink_q_21d	numeric	21 days ago, how many alcoholic drinks did you have?
drink_q_22d	numeric	22 days ago, how many alcoholic drinks did you have?
drink_q_23d	numeric	23 days ago, how many alcoholic drinks did you have?
drink_q_24d	numeric	24 days ago, how many alcoholic drinks did you have?
drink_q_25d	numeric	25 days ago, how many alcoholic drinks did you have?
drink_q_26d	numeric	26 days ago, how many alcoholic drinks did you have?
drink_q_27d	numeric	27 days ago, how many alcoholic drinks did you have?
drink_q_28d	numeric	28 days ago, how many alcoholic drinks did you have?

## Sheet: Number of drinks
Variable / Field Name	Field Type	Field Label	Categories/Values
age	numeric	Age
tribe_recoded	categorical	What tribe do you affiliate with?	"Chagga", "Pare", "Other"
employ	categorical	What is your current employment?	Student, "Professional", "Skilled-employment", "Unskilled-employment", "Farmer (self-employed)", "Farmer (employee)", "Other", "Unknown"
marital	categorical	What is your marital status?	single, "married", "partner, not married", "widowed", "seperated"
live	categorical	Where does the patient live?	Moshi Urban, Moshi Rural, Other
insurance	categorical	What was the source of payment for the healthcare costs?	None and abscond, "Personal/Family Cash", "Nationall Health Insurance", "Hospital exemption", "Other"
sex	categorical	Patient sex	Male, Female
income_self	numeric	What is your personal income (per month)?
income_house	numeric	What is your TOTAL HOUSEHOLD income (per month)?
education	numeric	Years of education?
drinking.amount	numeric	Number of standard drinks consumed in the last 28 days - sum of standard drinks consumed in the last 28 days
drink_q_1d	numeric	Yesterday: how many alcoholic drinks did you have?
drink_q_2d	numeric	2 days ago, how many alcoholic drinks did you have?
drink_q_3d	numeric	3 days ago, how many alcoholic drinks did you have?
drink_q_4d	numeric	4 days ago, how many alcoholic drinks did you have?
drink_q_5d	numeric	5 days ago, how many alcoholic drinks did you have?
drink_q_6d	numeric	6 days ago, how many alcoholic drinks did you have?
drink_q_7d	numeric	7 days ago, how many alcoholic drinks did you have?
drink_q_8d	numeric	8 days ago, how many alcoholic drinks did you have?
drink_q_9d	numeric	9 days ago, how many alcoholic drinks did you have?
drink_q_10d	numeric	10 days ago, how many alcoholic drinks did you have?
drink_q_11d	numeric	11 days ago, how many alcoholic drinks did you have?
drink_q_12d	numeric	12 days ago, how many alcoholic drinks did you have?
drink_q_13d	numeric	13 days ago, how many alcoholic drinks did you have?
drink_q_14d	numeric	14 days ago, how many alcoholic drinks did you have?
drink_q_15d	numeric	15 days ago, how many alcoholic drinks did you have?
drink_q_16d	numeric	16 days ago, how many alcoholic drinks did you have?
drink_q_17d	numeric	17 days ago, how many alcoholic drinks did you have?
drink_q_18d	numeric	18 days ago, how many alcoholic drinks did you have?
drink_q_19d	numeric	19 days ago, how many alcoholic drinks did you have?
drink_q_20d	numeric	20 days ago, how many alcoholic drinks did you have?
drink_q_21d	numeric	21 days ago, how many alcoholic drinks did you have?
drink_q_22d	numeric	22 days ago, how many alcoholic drinks did you have?
drink_q_23d	numeric	23 days ago, how many alcoholic drinks did you have?
drink_q_24d	numeric	24 days ago, how many alcoholic drinks did you have?
drink_q_25d	numeric	25 days ago, how many alcoholic drinks did you have?
drink_q_26d	numeric	26 days ago, how many alcoholic drinks did you have?
drink_q_27d	numeric	27 days ago, how many alcoholic drinks did you have?
drink_q_28d	numeric	28 days ago, how many alcoholic drinks did you have?

## Sheet: Audit
Variable / Field Name	Field Type	Field Label	Categories/Values
age	numeric	Age
tribe_recoded	categorical	What tribe do you affiliate with?	"Chagga", "Pare", "Other"
employ	categorical	What is your current employment?	Student, "Professional", "Skilled-employment", "Unskilled-employment", "Farmer (self-employed)", "Farmer (employee)", "Other", "Unknown"
marital	categorical	What is your marital status?	single, "married", "partner, not married", "widowed", "seperated"
live	categorical	Where does the patient live?	Moshi Urban, Moshi Rural, Other
insurance	categorical	What was the source of payment for the healthcare costs?	None and abscond, "Personal/Family Cash", "Nationall Health Insurance", "Hospital exemption", "Other"
sex	categorical	Patient sex	Male, Female
income_self	numeric	What is your personal income (per month)?
income_house	numeric	What is your TOTAL HOUSEHOLD income (per month)?
education	numeric	Years of education?
audit1	numeric	How often during the last year do you have a drink containing alcohol?	0, Never | 1, Monthly or less | 2, 2 to 4 times a month| 3, 2 to 3 times a week | 4, 4 or more times a week
audit2	numeric	How many drinks containing alcohol do you have on a typical day when you are drinking during the last year?	0, 1 or 2 | 1, 3 or 4 | 2, 5 or 6 | 3, 7 to 9 | 4, 10 or more
audit3	numeric	How often during the last year do you have six or more drinks on one occasion?	0, Never | 1, Less than monthly | 2, Monthly | 3, Weekly | 4, Daily/ almost daily
audit4	numeric	How often during the last year have you found that you were not able to stop drinking once you had started?	0, Never | 1, Less than monthly | 2, Monthly | 3, Weekly | 4, Daily/ almost daily
audit5	numeric	How often during the last year have you failed to do what was normally expected of you because of drinking?	0, Never | 1, Less than monthly | 2, Monthly | 3, Weekly | 4, Daily/ almost daily
audit6	numeric	How often during the last year have you needed a first drink in the morning to get yourself going after a heavy drinking session?	0, Never | 1, Less than monthly | 2, Monthly | 3, Weekly | 4, Daily/ almost daily
audit7	numeric	How often during the last year have you had a feeling of guilt or remorse after drinking?	0, Never | 1, Less than monthly | 2, Monthly | 3, Weekly | 4, Daily/ almost daily
audit8	numeric	How often during the last year have you been unable to remember what happened the night before because of your drinking?	0, Never | 1, Less than monthly | 2, Monthly | 3, Weekly | 4, Daily/ almost daily
audit9c	numeric	Have you or someone else been injured because of your drinking?	0, No | 2, Yes, but not in the last year | 4, Yes, during the last year
audit10	numeric	Has a relative, friend, doctor, or other health care worker been concerned about your drinking or suggested you cut down?	0, No | 2, Yes, but not in the last year | 4, Yes, during the last year
audit_sum	numeric	AUDIT Sum - Summing all scores from audit 1 to audit 10

## Sheet: DrInC
Variable / Field Name	Field Type	Field Label	Categories/Values
age	numeric	Age
tribe_recoded	categorical	What tribe do you affiliate with?	"Chagga", "Pare", "Other"
employ	categorical	What is your current employment?	Student, "Professional", "Skilled-employment", "Unskilled-employment", "Farmer (self-employed)", "Farmer (employee)", "Other", "Unknown"
marital	categorical	What is your marital status?	single, "married", "partner, not married", "widowed", "seperated"
live	categorical	Where does the patient live?	Moshi Urban, Moshi Rural, Other
insurance	categorical	What was the source of payment for the healthcare costs?	None and abscond, "Personal/Family Cash", "Nationall Health Insurance", "Hospital exemption", "Other"
sex	categorical	Patient sex	Male, Female
income_self	numeric	What is your personal income (per month)?
income_house	numeric	What is your TOTAL HOUSEHOLD income (per month)?
education	numeric	Years of education?
drinc1	numeric	how often each one has happened to you DURING THE PAST 3 MONTHS. I have had a hangover after drinking.	0, Never | 1, Once or a few times | 2, Once or twice a week | 3 Daily or almost daily
drinc2	numeric	how often each one has happened to you DURING THE PAST 3 MONTHS. I have felt bad about myself because of my drinking.	0, Never | 1, Once or a few times | 2, Once or twice a week | 3 Daily or almost daily
drinc3	numeric	how often each one has happened to you DURING THE PAST 3 MONTHS. I have missed days of work or school because of my drinking.	0, Never | 1, Once or a few times | 2, Once or twice a week | 3 Daily or almost daily
drinc4	numeric	how often each one has happened to you DURING THE PAST 3 MONTHS. My family and friends have worried or complained about my drinking. I have enjoyed the taste of beer, wine or liquor.	0, Never | 1, Once or a few times | 2, Once or twice a week | 3 Daily or almost daily
drinc5	numeric	how often each one has happened to you DURING THE PAST 3 MONTHS. I have enjoyed the taste of beer, wine or liquor.	0, Never | 1, Once or a few times | 2, Once or twice a week | 3 Daily or almost daily
drinc6	numeric	how often each one has happened to you DURING THE PAST 3 MONTHS. The quality of my work has suffered because of my drinking.	0, Never | 1, Once or a few times | 2, Once or twice a week | 3 Daily or almost daily
drinc7	numeric	how often each one has happened to you DURING THE PAST 3 MONTHS. My ability to be a good parent has been harmed by my drinking.	0, Never | 1, Once or a few times | 2, Once or twice a week | 3 Daily or almost daily
drinc8	numeric	how often each one has happened to you DURING THE PAST 3 MONTHS. After drinking, I have trouble with sleeping, staying asleep, or nightmares.	0, Never | 1, Once or a few times | 2, Once or twice a week | 3 Daily or almost daily
drinc9	numeric	how often each one has happened to you DURING THE PAST 3 MONTHS. I have driven a motor vehicle after having 3 or more drinks.	0, Never | 1, Once or a few times | 2, Once or twice a week | 3 Daily or almost daily
drinc10	numeric	how often each one has happened to you DURING THE PAST 3 MONTHS. My drinking has caused me to use other drugs more.	0, Never | 1, Once or a few times | 2, Once or twice a week | 3 Daily or almost daily
drinc11	numeric	how often each one has happened to you DURING THE PAST 3 MONTHS. I have been sick and vomited after drinking.	0, Never | 1, Once or a few times | 2, Once or twice a week | 3 Daily or almost daily
drinc12	numeric	how often each one has happened to you DURING THE PAST 3 MONTHS. I have been unhappy because of my drinking.	0, Never | 1, Once or a few times | 2, Once or twice a week | 3 Daily or almost daily
drinc13	numeric	how often each one has happened to you DURING THE PAST 3 MONTHS. Because of my drinking, I have not eaten properly.	0, Never | 1, Once or a few times | 2, Once or twice a week | 3 Daily or almost daily
drinc14	numeric	how often each one has happened to you DURING THE PAST 3 MONTHS. I have failed to do what is expected of me because of my drinking.	0, Never | 1, Once or a few times | 2, Once or twice a week | 3 Daily or almost daily
drinc15	numeric	how often each one has happened to you DURING THE PAST 3 MONTHS. Drinking has helped me to relax.	0, Never | 1, Once or a few times | 2, Once or twice a week | 3 Daily or almost daily
drinc16	numeric	how often each one has happened to you DURING THE PAST 3 MONTHS. I have felt guilty or ashamed because of my drinking.	0, Never | 1, Once or a few times | 2, Once or twice a week | 3 Daily or almost daily
drinc17	numeric	how often each one has happened to you DURING THE PAST 3 MONTHS. While drinking, I have said or done embarrassing things.	0, Never | 1, Once or a few times | 2, Once or twice a week | 3 Daily or almost daily
drinc18	numeric	how often each one has happened to you DURING THE PAST 3 MONTHS. When drinking, my personality has changed for the worse.	0, Never | 1, Once or a few times | 2, Once or twice a week | 3 Daily or almost daily
drinc19	numeric	how often each one has happened to you DURING THE PAST 3 MONTHS. I have taken foolish risks when I have been drinking.	0, Never | 1, Once or a few times | 2, Once or twice a week | 3 Daily or almost daily
drinc20	numeric	how often each one has happened to you DURING THE PAST 3 MONTHS. I have gotten into trouble because of drinking.	0, Never | 1, Once or a few times | 2, Once or twice a week | 3 Daily or almost daily
drinc21	numeric	how often each one has happened to you DURING THE PAST 3 MONTHS. While drinking, I have said harsh or cruel things to someone.	0, Never | 1, Once or a few times | 2, Once or twice a week | 3 Daily or almost daily
drinc22	numeric	how often each one has happened to you DURING THE PAST 3 MONTHS. When drinking, I have done impulsive things that I regretted later.	0, Never | 1, Once or a few times | 2, Once or twice a week | 3 Daily or almost daily
drinc23	numeric	how often each one has happened to you DURING THE PAST 3 MONTHS. I have gotten into a physical fight while drinking.	0, Never | 1, Once or a few times | 2, Once or twice a week | 3 Daily or almost daily
drinc24	numeric	how often each one has happened to you DURING THE PAST 3 MONTHS. My physical health has been harmed by my drinking.	0, Never | 1, Once or a few times | 2, Once or twice a week | 3 Daily or almost daily
drinc25	numeric	how often each one has happened to you DURING THE PAST 3 MONTHS. Drinking has helped me to have a more positive outlook on life.	0, Never | 1, Once or a few times | 2, Once or twice a week | 3 Daily or almost daily
drinc26	numeric	how often each one has happened to you DURING THE PAST 3 MONTHS. I have had money problems because of my drinking.	0, Never | 1, Once or a few times | 2, Once or twice a week | 3 Daily or almost daily
drinc27	numeric	how often each one has happened to you DURING THE PAST 3 MONTHS. My marriage or love relationship has been harmed by my drinking.	0, Never | 1, Once or a few times | 2, Once or twice a week | 3 Daily or almost daily
drinc28	numeric	how often each one has happened to you DURING THE PAST 3 MONTHS. I have smoked more when I am drinking.	0, Never | 1, Once or a few times | 2, Once or twice a week | 3 Daily or almost daily
drinc29	numeric	how often each one has happened to you DURING THE PAST 3 MONTHS. My physical appearance has been harmed by my drinking.	0, Never | 1, Once or a few times | 2, Once or twice a week | 3 Daily or almost daily
drinc30	numeric	how often each one has happened to you DURING THE PAST 3 MONTHS. My family has been hurt by my drinking.	0, Never | 1, Once or a few times | 2, Once or twice a week | 3 Daily or almost daily
drinc31	numeric	how often each one has happened to you DURING THE PAST 3 MONTHS. A friendship or close relationship has been damaged by my drinking.	0, Never | 1, Once or a few times | 2, Once or twice a week | 3 Daily or almost daily
drinc32	numeric	how often each one has happened to you DURING THE PAST 3 MONTHS. I have been overweight because of my drinking.	0, Never | 1, Once or a few times | 2, Once or twice a week | 3 Daily or almost daily
drinc33	numeric	how often each one has happened to you DURING THE PAST 3 MONTHS. My sex life has suffered because of my drinking.	0, Never | 1, Once or a few times | 2, Once or twice a week | 3 Daily or almost daily
drinc34	numeric	how often each one has happened to you DURING THE PAST 3 MONTHS. I have lost interest in activities and hobbies because of my drinking.	0, Never | 1, Once or a few times | 2, Once or twice a week | 3 Daily or almost daily
drinc35	numeric	how often each one has happened to you DURING THE PAST 3 MONTHS. When drinking, my social life has been more enjoyable.	0, Never | 1, Once or a few times | 2, Once or twice a week | 3 Daily or almost daily
drinc36	numeric	how often each one has happened to you DURING THE PAST 3 MONTHS. My spiritual or moral life has been harmed by my drinking.	0, Never | 1, Once or a few times | 2, Once or twice a week | 3 Daily or almost daily
drinc37	numeric	how often each one has happened to you DURING THE PAST 3 MONTHS. Because of my drinking, I have not had the kind of life that I want.	0, Never | 1, Once or a few times | 2, Once or twice a week | 3 Daily or almost daily
drinc38	numeric	how often each one has happened to you DURING THE PAST 3 MONTHS. My drinking has gotten in the way of my growth as a person.	0, Never | 1, Once or a few times | 2, Once or twice a week | 3 Daily or almost daily
drinc39	numeric	how often each one has happened to you DURING THE PAST 3 MONTHS. My drinking has damaged my social life, popularity, or reputation.	0, Never | 1, Once or a few times | 2, Once or twice a week | 3 Daily or almost daily
drinc40	numeric	how often each one has happened to you DURING THE PAST 3 MONTHS. I have spent too much or lost a lot of money because of my drinking.	0, Never | 1, Once or a few times | 2, Once or twice a week | 3 Daily or almost daily
drinc41	numeric	how often each one has happened to you DURING THE PAST 3 MONTHS. I have been arrested for driving under the influence of alcohol.	0, Never | 1, Once or a few times | 2, Once or twice a week | 3 Daily or almost daily
drinc42	numeric	how often each one has happened to you DURING THE PAST 3 MONTHS. I have had trouble with the law (other than driving while intoxicated) because of my drinking.	0, Never | 1, Once or a few times | 2, Once or twice a week | 3 Daily or almost daily
drinc43	numeric	how often each one has happened to you DURING THE PAST 3 MONTHS. I have lost a marriage or a close love relationship because of my drinking.	0, Never | 1, Once or a few times | 2, Once or twice a week | 3 Daily or almost daily
drinc44	numeric	how often each one has happened to you DURING THE PAST 3 MONTHS. I have been suspended/fired from or left a job or school because of my drinking.	0, Never | 1, Once or a few times | 2, Once or twice a week | 3 Daily or almost daily
drinc45	numeric	how often each one has happened to you DURING THE PAST 3 MONTHS. I drank alcohol normally, without any problems.	0, Never | 1, Once or a few times | 2, Once or twice a week | 3 Daily or almost daily
drinc46	numeric	how often each one has happened to you DURING THE PAST 3 MONTHS. I have lost a friend because of my drinking.	0, Never | 1, Once or a few times | 2, Once or twice a week | 3 Daily or almost daily
drinc47	numeric	how often each one has happened to you DURING THE PAST 3 MONTHS. I have had an accident while drinking or intoxicated.	0, Never | 1, Once or a few times | 2, Once or twice a week | 3 Daily or almost daily
drinc48	numeric	how often each one has happened to you DURING THE PAST 3 MONTHS. While drinking or intoxicated, I have been physically hurt, injured or burned.	0, Never | 1, Once or a few times | 2, Once or twice a week | 3 Daily or almost daily
drinc49	numeric	how often each one has happened to you DURING THE PAST 3 MONTHS. While drinking or intoxicated, I have injured someone else.	0, Never | 1, Once or a few times | 2, Once or twice a week | 3 Daily or almost daily
drinc50	numeric	how often each one has happened to you DURING THE PAST 3 MONTHS. I have broken things or damaged property while drinking or intoxicated.	0, Never | 1, Once or a few times | 2, Once or twice a week | 3 Daily or almost daily
drinc_sum	numeric

## Sheet: PHQ9
Variable / Field Name	Field Type	Field Label	Categories/Values
age	numeric	Age
tribe_recoded	categorical	What tribe do you affiliate with?	"Chagga", "Pare", "Other"
employ	categorical	What is your current employment?	Student, "Professional", "Skilled-employment", "Unskilled-employment", "Farmer (self-employed)", "Farmer (employee)", "Other", "Unknown"
marital	categorical	What is your marital status?	single, "married", "partner, not married", "widowed", "seperated"
live	categorical	Where does the patient live?	Moshi Urban, Moshi Rural, Other
insurance	categorical	What was the source of payment for the healthcare costs?	None and abscond, "Personal/Family Cash", "Nationall Health Insurance", "Hospital exemption", "Other"
sex	categorical	Patient sex	Male, Female
income_self	numeric	What is your personal income (per month)?
income_house	numeric	What is your TOTAL HOUSEHOLD income (per month)?
education	numeric	Years of education?
phq1	numeric	In the last two weeks, how often have you been bothered by little interest or pleasure in doing things?	0, Not at all | 1, Some days | 2, More than half the days | 3, Nearly every day
phq2	numeric	In the last two weeks, how often have you been bothered by feeling down, depressed, or hopeless?	0, Not at all | 1, Some days | 2, More than half the days | 3, Nearly every day
phq3	numeric	In the last two weeks, how often have you been bothered by trouble falling or staying asleep, or sleeping too much?	0, Not at all | 1, Some days | 2, More than half the days | 3, Nearly every day
phq4	numeric	In the last two weeks, how often have you been bothered by feeling tired or having little energy?	0, Not at all | 1, Some days | 2, More than half the days | 3, Nearly every day
phq5	numeric	In the last two weeks, how often have you been bothered by poor appetite or overeating?	0, Not at all | 1, Some days | 2, More than half the days | 3, Nearly every day
phq6	numeric	In the last two weeks, how often have you been bothered by feeling bad about yourself, or that you are a failure, or that you have let yourself or your family down?	0, Not at all | 1, Some days | 2, More than half the days | 3, Nearly every day
phq7	numeric	In the last two weeks, how often have you been bothered by trouble concentrating on things, such as what you are doing?	0, Not at all | 1, Some days | 2, More than half the days | 3, Nearly every day
phq8	numeric	In the last two weeks, how often have you been bothered by moving or speaking so slowly that other people could have noticed. Or the opposite, being so fidgety or restless that you have been moving around a lot more than usual?	0, Not at all | 1, Some days | 2, More than half the days | 3, Nearly every day
phq9	numeric	In the last two weeks, how often have you been bothered by thoughts that you would be better off dead or hurting yourself in some way?	0, Not at all | 1, Some days | 2, More than half the days | 3, Nearly every day
phq_sum	numeric
